# Supplementary material for: Mycotoxin Exposure during the First 1000 Days of Life and Its Impact on Children’s Health: A Clinical Overview
Source: Toxins (Basel). 2022 Mar 4;14(3):189. doi: 10.3390/toxins14030189 (PMC8955462; doi:10.3390/toxins14030189)
Supplement: Supplementary file 1 [file toxins-14-00189-s001.zip]

Archive with 1 entries (1 files):
- toxins-1580860-supplementary.pdf
